# Supplementary material for: TET2 Mutations Are Associated with Specific 5-Methylcytosine and 5-Hydroxymethylcytosine Profiles in Patients with Chronic Myelomonocytic Leukemia
Source: PLoS One. 2012 Feb 6;7(2):e31605. doi: 10.1371/journal.pone.0031605 (PMC3273467; doi:10.1371/journal.pone.0031605)
Supplement: Table S1 — Specific primers and probes corresponding to pyrosequencing analysis. (XLS) [file pone.0031605.s004.xls]

## Sheet: Hoja1
Table S1: Specific primers and probes corresponding to pyrosequencing analysis
GENE	PCR	PRIMERS	SEQUENCE	AMPLIF.	Tª	CYCLES	INTERMEDIATE PYROSEQUENCING PRIMERS
LAX1	1º PCR	LAX1-D	TGTTTTATTAGTATATTGGTGGTGT	299bp	51ºC	45	LAX1-PYR-1	GAGTTATTTTATTTGGAAGTATTAT
		LAX1-R	CAACAAATTTAATTCTACCTAAAC
	NESTED-PCR	LAX1-PYR-1	GAGTTATTTTATTTGGAAGTATTAT	90bp	52ºC	35
		LAX1-R	CAACAAATTTAATTCTACCTAAAC
SLC22A12	1º PCR	SLC22A12-D	TTTTAAGATTTGGTATAGAGTAGGT	167bp	49ºC	45	SLC22A12-PYR-2	GTTTGTGTTTGTTTT
		SLC22A12-R	TTTTAAACTAAAATTAAAATATAACC
	NESTED-PCR	SLC22A12-PYR-1	AAGTAGAGGAGGTTGTATTTTTT	128bp	50ºC	40	SLC22A12-PYR-3	GATTAAGGAAATGATTGTTAAATT
		SLC22A12-R	TTTTAAACTAAAATTAAAATATAACC
VHL	1º PCR	VHL-D	AGTGTTGGGTTTATGGGTATGAGT	98bp	59ºC	45	VHL-D	AGTGTTGGGTTTATGGGTATGAGT
		VHL-R	ATAAAAAACTAAAAAAAACCACCTTCAA
