# Supplementary material for: TET2 Mutations Are Associated with Specific 5-Methylcytosine and 5-Hydroxymethylcytosine Profiles in Patients with Chronic Myelomonocytic Leukemia
Source: PLoS One. 2012 Feb 6;7(2):e31605. doi: 10.1371/journal.pone.0031605 (PMC3273467; doi:10.1371/journal.pone.0031605)
Supplement: Table S2 — Primers, probes and conditions used to quantification of 5 hmC methylation levels by qPCR. The CCGG location refers to the position of this motif with respect to the analyzed CpG dinucleotide in the methylation array. All primers and probes are in 5′ to 3′ and probes are labbeled with FAM in 5′and TAMRA in 3′. In all of PCR the Tm was 60°C. (XLS) [file pone.0031605.s005.xls]

## Sheet: Hoja1
TABLE S2: Primers, probes and conditions used to quantification of 5hmC methylation levels by qPCR. The CCGG location refers to the position of this motif with respect to the analyzed CpG dinucleotide in the methylation array. All primers and probes are in 5´ to 3´ and probes are labbeled with FAM in 5´and TAMRA in 3´. In all of PCR the Tm was 60ºC.
GENE	CCGG LOCATION	FORWARD PRIMER	REVERSE PRIMER	PROBE	AMPLICON
LAX1	38bp downstream	AGATTCTCCCTGAGCCACCT	CTAATGCCCACTGCAGGAAG	CACCATGTCCGGATGAGATC	73bp
	244bp downstream	TAGCACATTGGTGGTGTCGT	GCAAACCACTTTGCCAGAAT	TTCCGGTGACTGACTCTCTG	65bp
SLC22A12	59bp downstream	CGCCAGGAGAAAAACTTAGG	GAGGTGCAGCCTCCTCTG	AAGACCTGGCACAGAGCAG	83bp
	58bp upstream	TTGACCAAGGAAATGATTGCT	AGGGAATGTGGAGACTGAAGA	TCCATAAGTGTCACCGGTCA	98bp
VHL	5bp upstream	CCCAAAGTGCTGGGCTTAT	AGCCACCTTCAAATGCAAAC	CGGCCCAGAGCATTCTTTAT	89bp
