# Supplementary material for: TET2 Mutations Are Associated with Specific 5-Methylcytosine and 5-Hydroxymethylcytosine Profiles in Patients with Chronic Myelomonocytic Leukemia
Source: PLoS One. 2012 Feb 6;7(2):e31605. doi: 10.1371/journal.pone.0031605 (PMC3273467; doi:10.1371/journal.pone.0031605)
Supplement: Table S3 — Differentially methylathed genes between CMML patient samples and healthy donor samples. Gene Name; Red: Genes hypermethylated in CMML samples; Green: genes hypomethylated in CMML samples. CpG ISLAND; TRUE: probe inside in CpG island; FALSE: probe outside CpG island. POLYCOMB; NO: no target of Polycomb group; YES: target of Polycomb group; UD: unknown. PROMOTER CLASS: HCP: high CpG content; ICP: intermediate CpG content; LCP: low CpG content; UD: unknown. miRNA; NO: no annotated miRNA in gene sequence. snoRNA; NO: no annotated snoRNA in gene sequence. (XLS) [file pone.0031605.s006.xls]

## Sheet: Hoja1
Table S3: Differentially methylathed genes between CMML patient samples and healthy donor samples. Gene Name; Red: Genes hypermethylated in CMML samples; Green: genes hypomethylated in CMML samples. CpG ISLAND; TRUE: probe inside in CpG island; FALSE: probe outside CpG island. POLYCOMB; NO: no target of Polycomb group; YES: target of Polycomb group; UD: unknown. PROMOTER CLASS: HCP: high CpG cont…
UniqueID	GEN NAME	CpG ISLAND	CHROMOSOME	POLYCOMB	PROMOTER CLASS	miRNAs	snoRNA
cg19378133	A2BP1	TRUE	16	NO	HCP	NO	NO
cg05488632	ABHD9	TRUE	19	NO	ICP	NO	NO
cg16853982	ACTN2	TRUE	1	YES	HCP	NO	NO
cg20807545	ADAMTS18	TRUE	16	YES	LCP	NO	NO
cg23653187	ADPN	TRUE	22	NO	HCP	NO	NO
cg22461835	ADRA1A	TRUE	8	NO	HCP	NO	NO
cg21542793	ADRA2B	TRUE	2	NO	HCP	NO	NO
cg10235817	ADRA2C	TRUE	4	NO	LCP	NO	NO
cg14826456	ADRB1	TRUE	10	UD	UD	NO	NO
cg15957394	AFAP	TRUE	4	NO	ICP	NO	NO
cg19564367	AFAP	TRUE	4	NO	ICP	NO	NO
cg05674199	AHCY	TRUE	20	NO	ICP	NO	NO
cg10636246	AIM2	FALSE	1	YES	HCP	NO	NO
cg15799267	ALOX15B	FALSE	17	NO	ICP	NO	NO
cg08321346	ANKMY1	TRUE	2	NO	ICP	NO	NO
cg16609957	APXL2	TRUE	5	YES	UD	NO	NO
cg23855989	AQP5	TRUE	12	YES	HCP	NO	NO
cg12111714	ATP8A2	TRUE	13	NO	HCP	NO	NO
cg17241310	BARHL2	TRUE	1	NO	HCP	NO	NO
cg10660256	BHMT	TRUE	5	NO	HCP	NO	NO
cg05890484	BHMT	TRUE	5	NO	HCP	NO	NO
cg07621046	C10orf82	TRUE	10	NO	ICP	NO	NO
cg09851465	C1orf87	TRUE	1	NO	LCP	NO	NO
cg19438514	C20orf102	TRUE	20	NO	UD	NO	NO
cg04972979	C20orf54	FALSE	20	NO	HCP	NO	NO
cg14178895	C6orf105	FALSE	6	NO	UD	NO	NO
cg02564523	C7orf19	TRUE	7	NO	UD	NO	NO
cg13064571	C8orf44	FALSE	8	NO	HCP	NO	NO
cg01126560	C9orf142	TRUE	9	NO	HCP	NO	NO
cg06295856	CALCA	TRUE	11	NO	HCP	NO	NO
cg14348532	CALCA	TRUE	11	NO	HCP	NO	NO
cg22183706	CALCA	TRUE	11	NO	HCP	NO	NO
cg09188980	CALCA	TRUE	11	NO	HCP	NO	NO
cg27337148	CAMK1G	FALSE	1	NO	LCP	NO	NO
cg05436231	CD164L2	TRUE	1	NO	ICP	NO	NO
cg13311440	CD48	FALSE	1	NO	HCP	NO	NO
cg07752420	CDKN2A	TRUE	9	NO	UD	NO	NO
cg21529807	CEACAM4	FALSE	19	NO	LCP	NO	NO
cg06268694	CELSR1	TRUE	22	NO	LCP	NO	NO
cg12991365	CHDH	TRUE	3	NO	HCP	NO	NO
cg23328404	ChGn	FALSE	8	NO	LCP	NO	NO
cg16142218	CHMP7	FALSE	8	NO	HCP	NO	NO
cg10978355	CKMT2	TRUE	5	NO	HCP	NO	NO
cg13152535	CLEC11A	TRUE	19	NO	ICP	NO	NO
cg12973651	CNFN	TRUE	19	YES	HCP	NO	NO
cg05157725	COL21A1	TRUE	6	NO	ICP	NO	NO
cg09949775	COMP	TRUE	19	YES	UD	NO	NO
cg24335895	COX7A1	TRUE	19	NO	HCP	NO	NO
cg19885761	CPLX2	TRUE	5	NO	LCP	NO	NO
cg03544320	CRMP1	TRUE	4	YES	HCP	NO	NO
cg13315147	CYP2E1	TRUE	10	NO	UD	NO	NO
cg27067618	CYP4F3	FALSE	19	UD	LCP	NO	NO
cg05420896	DCC	TRUE	18	YES	HCP	NO	NO
cg00399483	DCC	TRUE	18	YES	HCP	NO	NO
cg10758292	DEFA1	FALSE	8	NO	LCP	NO	NO
cg23213217	DEGS1	TRUE	1	NO	HCP	NO	NO
cg00619207	DENND2D	FALSE	1	NO	LCP	NO	NO
cg12335708	DPP4	TRUE	2	YES	UD	NO	NO
cg11832722	DSC3	TRUE	18	NO	HCP	NO	NO
cg21296676	EYA4	TRUE	6	YES	HCP	NO	NO
cg00201234	FBLN2	TRUE	3	NO	HCP	NO	NO
cg15543551	FGF12	TRUE	3	NO	ICP	NO	NO
cg23219570	FGF23	FALSE	12	NO	HCP	NO	NO
cg11254522	FGR	FALSE	1	YES	UD	NO	NO
cg03251655	FLJ10260	FALSE	17	UD	ICP	NO	NO
cg11126134	FLJ14834	TRUE	13	NO	ICP	NO	NO
cg25484904	FLJ21511	TRUE	4	NO	HCP	NO	NO
cg25500444	FLJ23514	TRUE	11	NO	HCP	NO	NO
cg09076077	FLJ33860	TRUE	20	NO	LCP	NO	NO
cg23418591	FLJ90166	TRUE	20	YES	HCP	NO	NO
cg25044651	FLJ90650	TRUE	5	NO	UD	NO	NO
cg24087944	GABRD	TRUE	1	NO	HCP	NO	NO
cg25681177	GAPDHS	TRUE	19	YES	HCP	NO	NO
cg03547797	GAS2	FALSE	11	UD	ICP	NO	NO
cg20279283	GATA4	TRUE	8	NO	HCP	NO	NO
cg01402255	GATAD2B	FALSE	1	NO	LCP	NO	NO
cg02844545	GCM2	TRUE	6	YES	HCP	NO	NO
cg00509616	Gcom1	TRUE	15	NO	HCP	NO	NO
cg14917512	GNA11	TRUE	19	NO	UD	NO	NO
cg18691434	GPC2	TRUE	7	NO	UD	NO	NO
cg02757432	GPR26	TRUE	10	YES	HCP	NO	NO
cg26252167	GPR6	TRUE	6	YES	HCP	NO	NO
cg10189695	GPR78	TRUE	4	NO	LCP	NO	NO
cg25148589	GRIA2	TRUE	4	NO	HCP	NO	NO
cg26316946	GRIK2	TRUE	6	NO	HCP	NO	NO
cg13749822	HHIP	TRUE	4	NO	HCP	NO	NO
cg10146929	HIST1H1A	TRUE	6	NO	LCP	NO	NO
cg06771126	HOP	FALSE	4	YES	ICP	NO	NO
cg00019495	HOP	FALSE	4	YES	ICP	NO	NO
cg26069745	HOXA2	TRUE	7	NO	HCP	NO	NO
cg22709192	HOXC11	TRUE	12	NO	HCP	NO	NO
cg19064258	HS3ST2	TRUE	16	NO	HCP	NO	NO
cg09486093	HSD17B4	TRUE	5	NO	HCP	NO	NO
cg27120999	HSPA2	TRUE	14	NO	HCP	NO	NO
cg11990309	HTR1E	TRUE	6	NO	HCP	NO	NO
cg23349790	IGSF21	TRUE	1	YES	HCP	NO	NO
cg21282997	IL18RAP	FALSE	2	NO	LCP	NO	NO
cg26105232	IL2RA	FALSE	10	NO	LCP	NO	NO
cg15433631	IRX2	TRUE	5	NO	HCP	NO	NO
cg26306976	ITGB1BP1	FALSE	2	NO	HCP	NO	NO
cg09582042	ITR	TRUE	13	NO	LCP	NO	NO
cg08126211	KAAG1	TRUE	6	NO	UD	NO	NO
cg06572160	KCNC3	TRUE	19	NO	LCP	NO	NO
cg01530101	KCNQ1DN	TRUE	11	NO	HCP	NO	NO
cg13234863	KIAA1944	TRUE	12	UD	LCP	NO	NO
cg20523861	KLHL1	TRUE	13	NO	UD	NO	NO
cg19774122	LAMA2	TRUE	6	NO	HCP	NO	NO
cg23696949	LAMC2	FALSE	1	NO	ICP	NO	NO
cg12022621	LAX1	FALSE	1	YES	HCP	NO	NO
cg12351433	LHCGR	TRUE	2	YES	HCP	NO	NO
cg06653796	LIME1	TRUE	20	NO	HCP	NO	NO
cg03665457	LOC158160	TRUE	10	NO	HCP	NO	NO
cg15261665	LTF	TRUE	3	NO	LCP	NO	NO
cg20134215	MCHR2	TRUE	6	NO	HCP	NO	NO
cg21517055	MGC11271	TRUE	19	NO	UD	NO	NO
cg21096915	MGC16291	TRUE	10	NO	ICP	NO	NO
cg02061229	MMP10	FALSE	11	NO	LCP	NO	NO
cg13603171	MOXD1	TRUE	6	NO	LCP	NO	NO
cg17959722	MRPL41	TRUE	9	UD	ICP	NO	NO
cg15473904	MRPL41	TRUE	9	NO	HCP	NO	NO
cg24840099	MSX1	TRUE	4	YES	HCP	NO	NO
cg26711820	MYF6	TRUE	12	YES	LCP	NO	NO
cg00040873	NDUFB10	TRUE	16	NO	HCP	NO	NO
cg13707560	NME5	TRUE	5	NO	HCP	NO	NO
cg21245372	NUP98	TRUE	11	NO	HCP	NO	NO
cg25133685	OR2W1	FALSE	6	NO	LCP	NO	NO
cg03138091	OSMR	TRUE	5	NO	HCP	NO	NO
cg14882700	OTOP1	TRUE	4	YES	HCP	NO	NO
cg27243140	OTOP3	TRUE	17	YES	HCP	NO	NO
cg15607672	OTX2	TRUE	14	YES	ICP	NO	NO
cg26861460	PARVG	FALSE	22	NO	LCP	NO	NO
cg19352038	PAX3	TRUE	2	NO	UD	NO	NO
cg12845808	PCDH12	FALSE	5	NO	ICP	NO	NO
cg20366906	PCDH8	TRUE	13	NO	HCP	NO	NO
cg26556719	PCDHA13	TRUE	5	NO	UD	NO	NO
cg06899976	PCDHB1	TRUE	5	NO	ICP	NO	NO
cg06327515	PCDHB14	FALSE	5	NO	LCP	NO	NO
cg11368643	PCDHB15	TRUE	5	NO	UD	NO	NO
cg02260587	PCDHB2	TRUE	5	NO	ICP	NO	NO
cg11647681	PCDHGA12	TRUE	5	NO	LCP	NO	NO
cg00911351	PCDHGB4	TRUE	5	UD	UD	NO	NO
cg17861230	PDE4C	TRUE	19	YES	ICP	NO	NO
cg14473924	PDZRN3	TRUE	3	NO	HCP	NO	NO
cg20674577	PHACTR3	TRUE	20	YES	HCP	NO	NO
cg14056644	PITX2	TRUE	4	UD	HCP	NO	NO
cg24199834	POU4F2	TRUE	4	NO	UD	NO	NO
cg27114120	PROKR2	TRUE	20	NO	LCP	NO	NO
cg17788832	PSKH2	TRUE	8	NO	LCP	NO	NO
cg07612655	PTGIS	FALSE	20	NO	ICP	NO	NO
cg06971096	PTPRN	TRUE	2	NO	HCP	hsa-mir-153-1	NO
cg21935083	RAD50	TRUE	5	NO	HCP	NO	NO
cg09503974	RARRES1	TRUE	3	NO	HCP	NO	NO
cg13099330	RBP1	TRUE	3	UD	ICP	NO	NO
cg04378886	RCN3	TRUE	19	NO	UD	NO	NO
cg07300408	RNASE11	FALSE	14	NO	HCP	NO	NO
cg06417962	RNH1	TRUE	11	NO	HCP	NO	NO
cg15517609	RYR1	FALSE	19	NO	ICP	NO	NO
cg16421285	SAE1	TRUE	19	NO	HCP	NO	NO
cg26929536	SCG3	FALSE	15	NO	ICP	NO	NO
cg16954341	SCGN	TRUE	6	NO	LCP	NO	NO
cg21604042	SCUBE3	TRUE	6	YES	UD	NO	NO
cg04435420	SGCD	FALSE	5	NO	HCP	NO	NO
cg17398595	SH3GL2	TRUE	9	YES	HCP	NO	NO
cg21992250	SLC15A3	TRUE	11	NO	HCP	NO	NO
cg09547224	SLC5A1	TRUE	22	NO	HCP	NO	NO
cg10141715	SLC5A8	TRUE	12	NO	HCP	NO	NO
cg04005701	SMYD4	TRUE	17	NO	ICP	NO	NO
cg17607231	SP140	FALSE	2	UD	HCP	NO	NO
cg25802093	SPAG6	TRUE	10	NO	ICP	NO	NO
cg19502744	SRD5A2	TRUE	2	YES	HCP	NO	NO
cg02164046	SST	TRUE	3	NO	HCP	NO	NO
cg17586860	SSTR4	TRUE	20	UD	HCP	NO	NO
cg00564163	STEAP4	TRUE	7	YES	HCP	NO	NO
cg23326689	STMN2	TRUE	8	YES	LCP	NO	NO
cg04845579	SULF1	FALSE	8	NO	LCP	NO	NO
cg21053323	SUMO3	TRUE	21	NO	HCP	NO	NO
cg22136365	TAT	FALSE	16	NO	HCP	NO	NO
cg13282837	TCL1A	TRUE	14	UD	HCP	NO	NO
cg00386408	TGFBI	TRUE	5	NO	HCP	NO	NO
cg15551881	TRAF1	FALSE	9	NO	LCP	NO	NO
cg08804892	TRAK1	FALSE	3	YES	HCP	NO	NO
cg16832407	TRPM3	FALSE	9	NO	LCP	hsa-mir-204	NO
cg00186701	TSPYL5	TRUE	8	NO	HCP	NO	NO
cg15747595	TSPYL5	TRUE	8	NO	HCP	NO	NO
cg23317501	UGT3A1	FALSE	5	NO	LCP	NO	NO
cg20616414	WNK2	TRUE	9	NO	HCP	NO	NO
cg22533573	WT1	TRUE	11	NO	HCP	NO	NO
cg05222924	WT1	TRUE	11	NO	HCP	NO	NO
cg25782229	WT1	TRUE	11	NO	HCP	NO	NO
cg14456683	ZIC1	TRUE	3	NO	ICP	NO	NO
cg05250458	ZNF177	TRUE	19	NO	ICP	NO	NO
cg03355526	ZNF454	TRUE	5	NO	HCP	NO	NO
cg03975694	ZNF540	TRUE	19	NO	HCP	NO	NO
cg22341310	ZNF541	TRUE	19	YES	HCP	NO	NO
cg16731240	ZNF577	TRUE	19	NO	LCP	NO	NO
cg26209676	ZNF581	TRUE	19	NO	HCP	NO	NO
cg18267381	ZNF659	TRUE	3	NO	LCP	NO	NO
cg16708981	ZNF677	TRUE	19	UD	LCP	NO	NO
cg08446111	ABCC11	FALSE	16	NO	ICP	NO	NO
cg11879188	ABO	TRUE	9	NO	HCP	NO	NO
cg02812142	ACMSD	FALSE	2	NO	LCP	NO	NO
cg14367014	ALS2CR14	FALSE	2	NO	HCP	NO	NO
cg14123992	APOE	FALSE	19	NO	HCP	NO	NO
cg08828036	ATP10A	TRUE	15	NO	UD	NO	NO
cg18917378	BCAS1	FALSE	20	NO	HCP	NO	NO
cg01560871	C10orf27	FALSE	10	NO	LCP	NO	NO
cg16512727	C12orf4	FALSE	12	NO	HCP	NO	NO
cg27202708	C1orf65	TRUE	1	NO	HCP	NO	NO
cg22477971	C1QB	FALSE	1	NO	UD	NO	NO
cg01531431	C20orf149	TRUE	20	NO	HCP	NO	NO
cg12438037	C9orf116	TRUE	9	NO	UD	NO	NO
cg27495908	C9orf79	FALSE	9	NO	LCP	NO	NO
cg01999333	CASP14	FALSE	19	NO	LCP	NO	NO
cg14894216	CATSPER1	FALSE	11	NO	LCP	NO	NO
cg07251788	CLTCL1	TRUE	22	NO	HCP	NO	NO
cg00174500	CMTM5	FALSE	14	NO	UD	NO	NO
cg17412560	CSEN	FALSE	2	NO	ICP	NO	NO
cg23679724	CTSZ	FALSE	20	NO	HCP	NO	NO
cg00744433	CXADR	TRUE	21	NO	HCP	NO	NO
cg20727362	CYB5R3	TRUE	22	NO	HCP	NO	NO
cg22740835	DDR2	FALSE	1	NO	HCP	NO	NO
cg03938043	DTL	FALSE	1	NO	ICP	NO	NO
cg19682367	FAM79B	FALSE	3	NO	HCP	NO	NO
cg19954000	FGF1	FALSE	5	NO	HCP	NO	NO
cg15475323	FLJ36070	FALSE	19	UD	ICP	NO	NO
cg04329454	FLJ43752	TRUE	6	NO	ICP	NO	NO
cg20114394	FSTL1	TRUE	3	NO	HCP	NO	NO
cg12229387	GAST	FALSE	17	NO	HCP	NO	NO
cg11692021	GNB3	FALSE	12	NO	LCP	NO	NO
cg24751129	GNMT	TRUE	6	NO	HCP	NO	NO
cg13185177	GP5	FALSE	3	YES	HCP	NO	NO
cg07785936	GPR39	TRUE	2	YES	UD	NO	NO
cg13131015	GUCY2C	FALSE	12	NO	HCP	NO	NO
cg04304130	HERV-FRD	TRUE	6	UD	UD	NO	NO
cg09152089	IL22RA1	FALSE	1	NO	ICP	NO	NO
cg16609872	KCNQ1	TRUE	11	NO	LCP	NO	NO
cg15901783	KCTD12	TRUE	13	NO	HCP	NO	NO
cg26259865	LOC124220	FALSE	16	NO	LCP	NO	NO
cg15784615	LTBR	FALSE	12	NO	ICP	NO	NO
cg05949660	MICAL1	TRUE	6	NO	LCP	NO	NO
cg03905144	MPDZ	FALSE	9	NO	HCP	NO	NO
cg25167447	NAV1	TRUE	1	NO	HCP	hsa-mir-1231	NO
cg22580512	NCOR2	TRUE	12	NO	HCP	NO	NO
cg19524009	NEK3	FALSE	13	NO	UD	NO	NO
cg16825000	PLA2G2E	FALSE	1	NO	HCP	NO	NO
cg16505550	PPAP2B	FALSE	1	NO	UD	NO	NO
cg08157292	PPP1R7	FALSE	2	NO	HCP	NO	NO
cg26200585	PRX	FALSE	19	NO	LCP	NO	NO
cg18468844	PTAFR	FALSE	1	YES	HCP	NO	NO
cg16177163	PTDSS1	FALSE	8	NO	UD	NO	NO
cg21063899	SCEL	FALSE	13	NO	LCP	NO	NO
cg03387723	SCMH1	TRUE	1	NO	LCP	NO	NO
cg08632701	SETD4	TRUE	21	NO	LCP	NO	NO
cg05254747	SLC39A14	TRUE	8	NO	HCP	NO	NO
cg26751195	SPN	TRUE	16	NO	LCP	NO	NO
cg13968390	SULT1C1	FALSE	2	NO	HCP	NO	NO
cg04230060	SUSD1	TRUE	9	NO	HCP	NO	NO
cg12188860	TOP1MT	TRUE	8	NO	HCP	NO	NO
cg20625138	UTS2	FALSE	1	YES	HCP	NO	NO
cg25766774	ZDHHC3	FALSE	3	NO	HCP	NO	NO
