# Supplementary material for: TET2 Mutations Are Associated with Specific 5-Methylcytosine and 5-Hydroxymethylcytosine Profiles in Patients with Chronic Myelomonocytic Leukemia
Source: PLoS One. 2012 Feb 6;7(2):e31605. doi: 10.1371/journal.pone.0031605 (PMC3273467; doi:10.1371/journal.pone.0031605)
Supplement: Table S4 — Description of Cariotype and JAK2, TET2 and EZH2 gene mutations of CMML patients. *: High risk Caryotype. **: Intermediate risk Caryotype. WT: wild type sequence. UD: undetermined. (XLS) [file pone.0031605.s007.xls]

## Sheet: Hoja1
Table S4: Description of Cariotype and JAK2, TET2 and EZH2 gene mutations of CMML patients. *: High risk Caryotype. **: Intermediate risk Caryotype. WT: wild type sequence. UD: undetermined
Patient sample	EZH2	JAK2	TET2	IDH1	IDH2	Karyotype
CMML1	WT	WT	UD	WT	WT	46,XX
CMML2	WT	WT	5047_5050het_delCAGA 5043_5046het_delCAGA	WT	WT	46,XY
CMML3	WT	WT	6079C>T:S1898F	WT	WT	UD
CMML4	WT	WT	4779C>T:R1465X	WT	WT	46,XX
CMML5	WT	WT	4284T>G:F1300V	WT	WT	46,XX
CMML6	WT	WT	3103T>C:M906T 5826_5841het_dupGGAGGCTTACACAAAT5825_5826het_insAGGAGGTTACACAAAT	WT	WT	46,XX
CMML7	73976C>C/A:658F>F/L	WT	3790G>A:C1135Y 3714het_delA 3716het_delA	WT	WT	46,XY
CMML8	WT	JAKV617F	WT	WT	WT	46,XY
CMML9	WT	JAKV617F	6067C>T:P1894L 1988_1992het_delAAACA	WT	WT	46,XY
CMML10	WT	WT	WT	WT	WT	46,XY
CMML11	WT	WT	6330het_dupT	WT	WT	46,XY
CMML12	WT	WT	WT	WT	WT	46,XY [22%];47,XY,+19,del(20)(q13) [78%]**
CMML13	WT	WT	WT	WT	WT	46,XY
CMML14	WT	WT	WT	WT	WT	45,XY,-7*
CMML15	WT	WT	3183C>T:Q933X	WT	WT	46,XY
CMML16	WT	WT	WT	WT	WT	46,XX,del(7)(q?),del(12)(p12) [100%]*
CMML17	WT	JAKV617F	WT	WT	WT	46,XY
CMML18	WT	WT	6041het_dupT 6043het_dupT,	WT	WT	46,XY
CMML19	WT	JAKV617F	1396het_delA 1399het_delA	WT	WT	46,XY
CMML20	WT	WT	WT	WT	WT	46,XY,t(17;19)(q11;p13) [100%]**
CMML21	WT	WT	4167C>G:R1261G 3942het_delG	WT	WT	46,XY
CMML22	WT	WT	2293het_dupT 2294het_dupT 4828het_delC 4830het_delC	WT	WT	46,XY
CMML23	WT	WT	2954_2957het_dupAAAC 2959_2962het_dupAGAC	WT	WT	47,XY,+8,add(21)(q22) [100%]*
CMML24	WT	WT	2654het_dupA	WT	WT	46,XY
