# Supplementary material for: TET2 Mutations Are Associated with Specific 5-Methylcytosine and 5-Hydroxymethylcytosine Profiles in Patients with Chronic Myelomonocytic Leukemia
Source: PLoS One. 2012 Feb 6;7(2):e31605. doi: 10.1371/journal.pone.0031605 (PMC3273467; doi:10.1371/journal.pone.0031605)
Supplement: Table S5 — Differentially methylathed genes between TET2-wt and TET2-mut CMML patient samples. Gene Name; Red: Genes hypermethylated in TET2-mut respect to TET2-wt CMML samples; Green: Genes hypermethylated in TET2-wt respect to TET2-mut CMML samples. CpG ISLAND; TRUE: probe inside in CpG island; FALSE: probe outside CpG island. POLYCOMB; NO: no taget of Polycomb group; YES: target of Polycomb group; UD: unknown. PROMOTER CLASS: HCP: high CpG content; ICP: intermediate CpG content; LCP: low CpG content; UD: unknown. miRNA; NO: no annotated miRNA in gene sequence. snoRNA; NO: no annotated snoRNA in gene sequence. (XLS) [file pone.0031605.s008.xls]

## Sheet: Hoja1
Table S5: Differentially methylathed genes between TET2-wt and TET2-mut CMML patient samples. Gene Name; Red: Genes hypermethylated in TET2-mut respect to TET2-wt CMML samples; Green: Genes hypermethylated in TET2-wt respect to TET2-mut CMML samples. CpG ISLAND; TRUE: probe inside in CpG island; FALSE: probe outside CpG island. POLYCOMB; NO: no taget of Polycomb group; YES: target of Polycomb gro…
UniqueID	GEN NAME	CpG ISLAND	CHROMOSOME	POLYCOMB	PROMOTER CLASS	miRANs	snoRNA
cg20191453	AMT	TRUE	3	NO	LCP	NO	NO
cg16609957	APXL2	TRUE	5	YES	UD	NO	NO
cg12111714	ATP8A2	TRUE	13	NO	HCP	NO	NO
cg18236477	ATP8A2	TRUE	13	NO	HCP	NO	NO
cg05890484	BHMT	TRUE	5	NO	HCP	NO	NO
cg09851465	C1orf87	TRUE	1	NO	LCP	NO	NO
cg08145590	C3orf15	TRUE	3	NO	HCP	NO	NO
cg04600618	C6orf206	TRUE	6	NO	HCP	NO	NO
cg06295856	CALCA	TRUE	11	NO	HCP	NO	NO
cg09068492	CALCA	TRUE	11	NO	HCP	NO	NO
cg27337148	CAMK1G	FALSE	1	NO	LCP	NO	NO
cg11126134	FLJ14834	TRUE	13	NO	HCP	NO	NO
cg24891133	FLJ14834	TRUE	13	NO	HCP	NO	NO
cg16404106	FLJ23514	TRUE	11	NO	ICP	NO	NO
cg22764925	GGT1	FALSE	22	NO	ICP	NO	NO
cg24101359	GNMT	TRUE	6	NO	HCP	NO	NO
cg21342728	GPR24	FALSE	22	NO	LCP	NO	NO
cg21870884	GPR25	TRUE	1	NO	UD	NO	NO
cg26252167	GPR6	TRUE	6	YES	HCP	NO	NO
cg14859460	GRM6	TRUE	5	YES	HCP	NO	NO
cg15539420	HOXB8	TRUE	17	YES	ICP	NO	NO
cg16319578	HSPA2	TRUE	14	NO	HCP	NO	NO
cg15433631	IRX2	TRUE	5	NO	HCP	NO	NO
cg20050826	K6IRS2	TRUE	12	NO	HCP	NO	NO
cg26162582	KCUD6	TRUE	12	NO	HCP	NO	NO
cg27409364	KCNC1	TRUE	11	UD	HCP	NO	NO
cg27403635	KCNN2	TRUE	5	NO	HCP	NO	NO
cg17272843	KCTD14	TRUE	11	NO	HCP	NO	NO
cg01615704	MALL	TRUE	2	NO	ICP	NO	NO
cg17959722	MRPL41	TRUE	9	UD	ICP	NO	NO
cg26207503	MYF5	TRUE	12	NO	ICP	NO	NO
cg02260587	PCDHB2	TRUE	5	NO	ICP	NO	NO
cg17861230	PDE4C	TRUE	19	YES	ICP	NO	NO
cg09009380	PKP1	TRUE	1	NO	HCP	NO	NO
cg24199834	POU4F2	TRUE	4	NO	UD	NO	NO
cg15379633	RAB36	TRUE	22	NO	UD	NO	NO
cg21604042	SCUBE3	TRUE	6	YES	UD	NO	NO
cg21992250	SLC15A3	TRUE	11	NO	HCP	NO	NO
cg16832407	TRPM3	FALSE	9	NO	LCP	hsa-mir-204	NO
cg20555507	TRPM3	FALSE	9	NO	LCP	hsa-mir-204	NO
cg07054641	WDR52	TRUE	3	UD	ICP	NO	NO
cg20616414	WNK2	TRUE	9	NO	HCP	NO	NO
cg05222924	WT1	TRUE	11	YES	HCP	NO	NO
cg06516124	WT1	TRUE	11	YES	HCP	NO	NO
cg22533573	WT1	TRUE	11	YES	HCP	NO	NO
cg25094569	WT1	TRUE	11	YES	HCP	NO	NO
cg14456683	ZIC1	TRUE	3	NO	ICP	NO	NO
cg05221167	ZNF560	TRUE	19	NO	HCP	NO	NO
cg16731240	ZNF577	TRUE	19	NO	LCP	NO	NO
cg18267381	ZNF659	TRUE	3	NO	LCP	NO	NO
cg10636246	AIM2	FALSE	1	YES	HCP	NO	NO
cg15248035	CCIN	TRUE	9	NO	LCP	NO	NO
cg13311440	CD48	FALSE	1	NO	HCP	NO	NO
cg22262140	FLJ36046	TRUE	22	NO	HCP	NO	NO
cg15447486	GPR109B	FALSE	12	NO	ICP	NO	NO
cg04304130	HERV-FRD	TRUE	6	UD	UD	NO	NO
cg10117369	LAX1	FALSE	1	NO	UD	NO	NO
cg06806711	MS4A1	FALSE	11	YES	HCP	NO	NO
cg10126923	NKG7	FALSE	19	YES	HCP	NO	NO
cg07220939	SLC22A12	TRUE	11	NO	HCP	NO	NO
cg17607231	SP140	FALSE	2	UD	HCP	NO	NO
cg15551881	TRAF1	FALSE	9	NO	LCP	NO	NO
cg16869108	VHL	TRUE	3	NO	ICP	NO	NO
